# Supplementary material for: Liver phosphorus content and liver function in states of phosphorus deficiency in transition dairy cows
Source: PLoS One. 2019 Jul 22;14(7):e0219546. doi: 10.1371/journal.pone.0219546 (PMC6645509; doi:10.1371/journal.pone.0219546)
Supplement: S1 Dataset — Exced file containing data from the in-vivo study (data in-vivo) as well as from the in-vitro study obtained in medium (data in-vivo medium) and in bovine primary hepatocytes (in-vitro mRNA). Spreadsheet lableled “legends” provides legends for all tables. (XLSX) [file pone.0219546.s004.xlsx]

## Sheet: Data in-vivo
Cow ID	Treatment	Time	Replicate	DMI	Liver DM (%)	Liver TAG (mg/g)	Mg-DM (mg/kg)	K-DM (mg/kg)	P-DM (mg/kg)	Mg-WW (g/kg)	K-WW (g/kg)	P-WW (g/kg)	Mg-TF (g/kg)	K-TF (mg/kg))	P-TF (g/kg)	Ca-Plasma (mmol/L)	Pi-Plasma (mmol/L)	AST (IU/L)	GLDH (IU/L)	GGT (IU/L)	NEFA (mmol/L)	BHBA (mmol/L)	TBil (µmol/L)	S18	cPEPCK	PC	PFKL	Albumin	ACC	SREBF1
665	LP	1	1	12.4	28.5577		478.374	5776.32	7920.41	0.136613	1.64959					2.52	1.72	66	15.3	22	102	0.57	3.4	15.92	25.11	29.35	30.46	17.665	33.15	31.7
665	LP	2	1	11.9571			497.986	6964.05	8742.55							2.62	0.81	64	10.8	21	38	0.38	2.9	13.8	24.67	28.48	29.08	17.235	31.075	30.055
665	LP	3	1	12.43	24.6753											2.44	0.6	69	4.81	23	361	0.2	5.8	15.43	35.91	38.89	39.22		39.3	39.8
665	LP	4	1	14.2929		287.022							0.126726	1.31436	1.57138	2.48	0.52	81	14.7	12	195	0.53	5	12.95	24.02	27.52	29.95	25.265	30.45	26.82
665	LP	5	1	21.4186	27.6087		475.277	6829	5943.44	0.131218	1.8854	1.64091				2.44	2.03	91	16.2	18	143	0.41	4.1	13.78	28.18	30.97	27.7		30.965	29.81
1221	LP	1	1	12.1343	30.0791	2.2191	638.515	8691.68	10964.5	0.192059	2.61437	3.298	0.193264	2.63077	3.31868	2.51	1.53	55	11.1	18	143	0.54	3.3	13.98	24.51	28.5	29.24	17.62	30.43	30.7
1221	LP	2	1	9.83143	28.7976		543.328	7796.52	10212	0.156465	2.24521	2.94082				2.72	1.01	46	11.4	20	381	0.6	6.8	13.72	24.93	28.88	29.27	17.325	30.915	30.795
1221	LP	3	1	7.39286	27	25.7439	884.49	10364.1	11562.2	0.238812	2.79831	3.12178	0.245849	2.88076	3.21376	2.5	1.15	102	44.2	21	454	0.34	6	12.83	27.12	26.86	28.29	24.15	30.975	31.585
1261	LP	1	2	12.4	25.0528	2.48567	594.761	7608.92	10665.6	0.149005	1.90625	2.67203	0.150005	1.91906	2.68998	2.47	1.43	57	9.67	21	112	0.41	4.3	13.18	23.99	28.88	29.24	17.56	31.42	29.46
1261	LP	2	2	12.0457	25.1627	6.92244	532.924	6187.31	9584.12	0.134098	1.55689	2.41162	0.135785	1.57649	2.44197	2.52	0.94	61	8.24	13	101	0.31	3	13.33	24.14	28.23	29.4774	19.565	33.255	29.45
1261	LP	3	2	13.3329	28.1793	10.7601	583.545	8120.79	10409.7	0.164439	2.28838	2.93339	0.166872	2.32224	2.9768	2.51	0.2	72	6.94	13	271	0.71	9.2	13.1239	22.5916	26.8992	29.19	17.585	30.685	30.37
1454	LP	1	2	12.4	27.5184	7.25971	549.235	6996.24	9838.08	0.151141	1.92526	2.70728	0.153382	1.9538	2.74743	2.46	1.89	62	15.2	13	99.9	0.4	3.6	12.84	23.98	28.06	28.67	17.535	30.88	28.655
1454	LP	2	2	12.09	26.8561		547.895	6835.09	9853.06	0.147143	1.83564	2.64615				2.57	0.71	70	8.74	20	108	0.51	2.5	13.41	24.28	27.63	29.0743	19.68	32.065	29.16
1454	LP	3	2	11.9314	24.9622	33.605	605.664	7989.77	9528.55	0.151187	1.99442	2.37853	0.156966	2.07066	2.46946	2.42	0.47	122	9.56	18	365	0.77	6	12.9221	22.844	25.2407	28.6336	19.095	29.745	30.57
1454	LP	4	2	14.9557	29.0004	22.5568	515.355	7210.06	9607.82	0.149455	2.09094	2.7863	0.153325	2.14508	2.85845	2.82	0.23	65	9.68	25	262	0.6	3.9	13.3768	22.7914	26.4087	29.3419	19.575	31.275	28.955
1748	C	1	2	12.4	25.9467	1.87011	542.947	7529.64	9662.18	0.140877	1.9537	2.50702	0.14171	1.96525	2.52185	2.49	1.54	50	8.18	16	74.6	0.41	4.3	12.74	24.06	31.11	28.59	17.125	30.55	28.835
1748	C	2	2	12.4	28.0632	2.75083	641.711	7957.48	11510	0.180085	2.23313	3.23007	0.181255	2.24764	3.25106	2.46	1.3	55	7.61	12	114	0.47	3.6	13.18	24.12	29.73	29.1114	18.23	32.535	29.715
1748	C	3	2	20.0929	27.1087	8.24023	631.787	8264.07	10613.8	0.171269	2.24028	2.87725	0.173512	2.26962	2.91493	2.45	1.49	84	8.6	12	270	0.7	3.4	12.8717	22.1608	29.3671	28.6847	17.5	30.075	29.955
1748	C	4	2	25.5614	28.465	6.86221	576.252	7356.37	10367.9	0.16403	2.09399	2.95121	0.165695	2.11525	2.98117	2.84	1.43	68	6.75	19	201	0.53	3.9	14.3971	23.6499	29.1424	31.2174	20.14	32.93	29.04
1953	LP	1	1	12.3114	37.0722		571.495	7725.63	10175.4	0.211866	2.86406	3.77224				2.43	1.6	39	5.92	13	136	0.49	3.2	13.76	23.88	28.1	29.43	16.505	30.475	30.53
1953	LP	2	1	11.9129	30.1133	8.13699	564.809	7646.57	10095	0.170083	2.30264	3.03994	0.172289	2.33251	3.07938	2.57	1.01	48	11.7	18	222	0.37	5.7	13.82	24.08	27.84	28.19	16.48	30.82	29.375
1953	LP	3	1	10.7071	34.4311	9.61719	723.406	9363.35	12221.4	0.249077	3.22391	4.20796	0.252433	3.26735	4.26466	2.63	0.63	49	4.22	15	549	0.31	6	14.13	26.57	26.1	29.65	19.38	31.955	32.32
1953	LP	4	1	18.6014	30.0589	45.0297	516.118	7631.88	8765.57	0.15514	2.29406	2.63484	0.163139	2.41236	2.77071	2.45	0.97	77	7.45	12	197	0.51	4	13.67	22.94	27.24	28.87	17.02	30.335	30.285
1953	LP	5	1	23.78	28.814		538.463	7531.15	9991.4	0.155152	2.17002	2.87892				2.6	1.87	87	4.77	18	150	0.46	3.6	14.35	24.36	29.23	30.98	18.685	31.515	31.48
2097	C	1	1	10.6286	31.1026		546.015	7825.38	9124.37	0.169825	2.43389	2.83791				2.44	1.37	47	8.24	20	84.1	0.36	3.4	14.05	24.43	29.4	29.06	19.285	31.55	30.04
2097	C	2	1	11.16	31.547		555.495	7639.4	10429.2	0.175242	2.41	3.29011				2.53	1.5	48	9.69	25	104	0.24	3.7	14.14	25.1	30.03	30.12	18.62	30.67	29.85
2097	C	3	1		27.0889	16.0266	675.521	8932.29	12743.4	0.182991	2.41966	3.45204	0.186483	2.46583	3.51791	2.42	1.74	65	6.79	20	490	0.4	3.7	13.71	23.68	27.63	28.92	20.495	33.235	32.615
2097	C	4	1	17.8971	30.0241	21.7304	536.024	7702.76	9688.38	0.160936	2.31268	2.90885	0.165129	2.37294	2.98463	2.35	1.53	64	11.9	18	281	0.6	3.5	13.74	22.8	28.21	29.13	20.575	32.52	31.585
2097	C	5	1	18.3943	29.4921	7.57493	584.639	7810.86	10700.8	0.172422	2.30358	3.15587	0.174586	2.33249	3.19548	2.43	1.06	55	9.43	23	527	0.37	3.8	13.79	23.27	28.7	29.72	17.295	30.455	31.075
2488	LP	1	2	12.4	27.0027	2.37199	550.993	8016.59	10112	0.148783	2.16469	2.7305	0.149676	2.17768	2.74688	2.62	0.89	51	6.03	18	112	0.54	3.4	12.82	23.9	28.17	28.59	17.365	29.995	29.165
2488	LP	2	2	12.4	26.2053	3.27436	517.272	7495.98	9168.93	0.135553	1.96434	2.40275	0.136543	1.97869	2.4203	2.58	0.89	50	6.36	19	104	0.44	2.9	13.17	24.1	27.96	29.2068	18.195	30.84	29.375
2488	LP	3	2	12.2457	29.9168	73.3656	563.957	6295.56	9497.13	0.168718	1.88343	2.84124	0.18281	2.04075	3.07856	2.36	0.16	67	5.48	19	726	1.1	28.3	12.9135	22.6374	24.4944	28.8567	17.505	31.06	31.21
2488	LP	4	2	13.34	30.9572	120.484	410.738	5785.88	6784.36	0.127153	1.79115	2.10025	0.14521	2.0455	2.3985	2.68	0.64	89	29.7	21	720	1.98	7.1	15.4834	24.3196	27.3769	31.814	21.275	33.345	30.29
2784	C	1	1	12.3114	26.6	8.13309	643.335	8582.75	10316.4	0.171127	2.28301	2.74416	0.173623	2.31631	2.78418	2.38	1.29	46	40.7	40	90.8	0.36	5.3	13.59	24.38	27.6	28.63	17.77	31.295	31.015
2784	C	2	1	5.58	27.5	14.4339	738.386	9267.12	12215	0.203056	2.54846	3.35913	0.206532	2.59208	3.41662	2.23	1.37	42	5.78	37	254	0.55	6.1	14.07	25.41	27.06	29.77	16.86	30.65	30.95
2784	C	3	1	8.90714	26.6667	39.3049	620.828	7558.67	9776.2	0.165554	2.01564	2.60699	0.172993	2.10621	2.72412	2.15	1.07	55	9.22	41	515	0.58	7.6	12.61	23.4	26.09	28.83	19.075	31.01	31.39
2784	C	4	1	17.2343	24.386	27.5477	699.313	9746.7	11864.5	0.170534	2.37683	2.89326	0.176413	2.45877	2.99301	2.21	1.51	63	28.5	53	191	2.71	3.3	12.85	22.64	26.3	30.24	18.645	29.935	29.43
2784	C	5	1	19.7614	27.4455		560.241	7930.13	9846.22	0.153761	2.17647	2.70235				2.38	1.17	65	12.9	53	175	0.9	4.2	12.75	23.8	26.99	30.69	19.125	29.87	30.19
2804	LP	2	2	9.65429	26.3816	6.90326	526.606	6917.43	9646.2	0.138927	1.82493	2.54482	0.140443	1.84485	2.5726	2.55	1.07	69	16.3	21	200	0.31	2.5	12.08	23.04	27.34	27.8056	16.015	30.335	28.01
2804	LP	3	2	7.69	31.5638	65.18	490.703	5838.82	7957.18	0.154884	1.84295	2.51159	0.166093	1.97632	2.69335	2.71	0.86	52	9.71	19	279	0.29	4	12.9913	22.7449	26.2617	29.0384	17.745	31.015	30.39
2804	LP	4	2	14.0857									0.145229	1.84907	2.38283	2.94	0.51							18.6181	39.409
3113	C	1	2	12.4	26.9598	2.388	562.044	7579.6	9839.23	0.151526	2.04344	2.65263	0.15246	2.05604	2.66898	2.55	1.39	65	7.32	20	123	0.37	3.3	12.92	25.22	29.56	29.64	17.98	29.91	29.9
3113	C	2	2	12.4	24.5334		611.196	7859.55	11053.8	0.149947	1.92821	2.71187				2.59	1.26	69	7.43	22	105	0.4	3.4	13.13	24.01	28.11	28.9254	17.93	29.985	30.27
3113	C	3	2	13.725	27.3393	32.5734	640.729	7311.04	11056.8	0.17517	1.99878	3.02284	0.181812	2.07457	3.13745	2.66	0.38	95	13.4	19	1220	1.67	11.6	13.1983	22.3076	26.3956	29.0493	17.53	29.795	30.95
3113	C	4	2	26.1829	27.7174	5.14932	614.875	7736.18	11879.5	0.170427	2.14427	3.29268	0.171821	2.1618	3.31961	2.87	1.72	64	5.54	19	119	0.5	3.1	14.6682	23.7131	27.9992	31.5521	19.34	32.56	29.99
3185	LP	1	1	11.8243	32.0696	4.63031	524.502	7898.03	9108.26	0.168206	2.53286	2.92098	0.169598	2.55384	2.94517	2.48	1.49	92	22.1	23	78.2	0.55	3.1	14.01	24.19	28.4	29.1	16.27	31.025	30.035
3185	LP	2	1	11.4257	31.7857	2.62727	576.442	7747.76	11094.6	0.183226	2.46268	3.52651	0.184184	2.47555	3.54494	2.57	1.2	59	12.1	23	94	0.47	4	13.62	23.64	28.3	29.27	16.48	30.59	29.895
3185	LP	3	1	9.52857	32.4314	91.7151	513.057	7218.63	9597.72	0.166392	2.34111	3.11268	0.183859	2.58686	3.43943	2.37	0.78	51	4.49	21	1423	0.59	14.9	13.79	24.19	25.75	29.13	18.275	30.73	31.11
3185	LP	4	1	13.0086	38.1081	162.593	388.148	5424.99	6412.66	0.147916	2.06736	2.44374	0.177222	2.47696	2.92791	2.65	0.35	61	9.89	17	387	0.51	4.3	14.02	23.85	26.78	28.98	16.965	31.175	31.06
3185	LP	5	1	17.9386	34.4898	66.7781	494.09	6825.68	7990.18	0.170411	2.35416	2.7558	0.183233	2.5313	2.96316	2.39	1.5	53	10.4	17	300	0.67	3.5	14.38	23.94	27.71	30.29	17.785	30.91	31.715
3340	LP	1	2	12.4	26.9565	4.27772	544.12	7524.59	9685.48	0.146676	2.02837	2.61087	0.148137	2.04857	2.63687	2.54		56	8.17		211	0.43	Häm	13.46	24.95	28.93	29.58	18.095	31.245	29.685
3340	LP	2	2	12.3557	25.9871	4.10647	495.64	6822.54	6857.35	0.128802	1.77298	1.78203	0.130164	1.79172	1.80086	2.62	0.63	53	3.61	21	115	0.46	2.7	13.93	25.05	29.53	30.1335	19.79	32.14	30.935
3340	LP	3	2	13.6386	27.3028	19.7648	628.136	7553.76	10861.9	0.171499	2.06239	2.9656	0.175417	2.10951	3.03336	2.38	0.19	99	6.89	21	618	0.43	8.1	13.3384	23.957	27.2047	29.9418	18.62	30.905	30.8
3531	C	1	2	12.4	26.2424	2.73706	577.561	8015.87	9854.05	0.151566	2.10356	2.58594	0.152719	2.11955	2.60561	2.48	1.66	66	22.9	18	161	0.37	4.1	12.96	25.1	28.4	29.63	18.155	31.09	29.9
3531	C	2	2	12.4	24.341	3.6199	577.377	7848.2	10267.4	0.14054	1.91033	2.49919	0.141666	1.92564	2.51922	2.43	1.79	74	21	17	171	0.5	3.7	13.17	24.34	27.24	28.6958	17.53	29.805	29.495
3531	C	3	2	16.7786	29.4385	57.9115	504.397	6082.96	8855.17	0.148487	1.79073	2.60683	0.158104	1.90672	2.77567	2.77	0.95	105	15.3	14	617	1.07	6.1	13.1718	23.2531	26.6415	28.9774	17.94	29.34	29.515
3531	C	4	2	24.94	27.2326	4.59933	620.177	8061.36	11656	0.16889	2.19531	3.17422	0.170281	2.21339	3.20035	2.77	1.33	78	11.1	17	106	0.57	3.6	13.769	23.7422	26.3193	29.8487	19.37	31.78	29.49
3552	C	1	1	11.9129	30.7557	7.17168	518.339	7050.83	9190.24	0.159419	2.16853	2.82652	0.162099	2.20499	2.87405	2.5	1.16	59	11.8	21	106	0.49	3.7	14.25	24.97	29.35	29.94	17.34	32.11	30
3552	C	2	1	11.47	30.1684		574.589	7375.59	10809.7	0.173344	2.22509	3.26109				2.56	1.43	52	9.83	21	66.4	0.44	3.7	14.11	24.38	29	29.93	17.26	30.94	30.785
3552	C	3	1	10.4086	28.3784	14.9597	664.064	8685.89	11535.6	0.188451	2.46491	3.27362	0.191901	2.51005	3.33356	2.46	1.05	65	6.6	23	572	0.4	8.5	13.88	24.99	25.65	28.63	17.685	30.74	31.26
3552	C	4	1	12.3871	34.2063	156.276	398.4	5381.3	6624.38	0.136278	1.84075	2.26596	0.162281	2.19197	2.69831	2.33	1.76	70	16.4	16	621	1.13	5.2	13.63	23.44	26.41	29.37	16.875	31.55	30.965
3552	C	5	1	15.4114	33.6538		505.371	6973.64	7824.24	0.170077	2.3469	2.63316				2.53	1.41	68	10.1	26	808	0.95	4.8	13.87	23.57	26.84	29.93	19.215	31.09	31.535
3681	C	1	2	12.4	25.5911	6.80395	598.104	8594.99	9936.25	0.153061	2.19955	2.5428	0.15558	2.23575	2.58464	2.61	1.72	48	8.41	27	87.1	0.45	3.5	12.8	24.63	27.81	28.99	18.015	29.72	29.68
3681	C	2	2	12.4	26.0646	2.20869	637.485	8542.02	11571.3	0.166158	2.22644	3.01602	0.167137	2.23955	3.03379	2.39	1.63	55	7.64	11	131	0.41	3.1	13.15	23.91	27.24	28.8399	17.975	29.605	30.125
3681	C	3	2	11.82	29.8996	67.9343	594.504	7769.25	10663.3	0.177754	2.32297	3.18828	0.191347	2.50062	3.43209	2.88	1.07	81	6.55	12	984	1.44	8.7	13.0636	23.8218	24.0857	28.71	18.96	31.3	31.665
3681	C	4	2	20.7557	38.756	182.089	332.725	4370.4	6075.58	0.128951	1.69379	2.35465	0.158212	2.07814	2.88896	2.77	1.17	97	25.1	30	689	0.74	4.6	13.05	22.9912	26.5298	28.9986	18.17	28.86	30.3
3703	C	1	1	12.4	28.4086		556.022	7775.86	10049.2	0.157958	2.20902	2.85483				2.4	1.55	54	10.4	17	75.7	0.53	3.8	13.67	24.56	29.68	29.36	16.89	30.935	29.535
3703	C	2	1	12.3557	30.6336	10.2093	569.234	7582.45	10931.8	0.174377	2.32278	3.34879	0.176598	2.35236	3.39144	2.53	1.59	44	4.32	16	76.6	0.53	4.2	14	25.05	29.41	29.85	17.86	30.165	31.115
3703	C	3	1	4.85143	38.5286	151.892	355	4489.72	5808.2	0.136777	1.72983	2.23782	0.16176	2.0458	2.64658	2.13	1.43	125	15.4	14	1000	0.83	10.5	12.95	23.89	26.93	29.01	19.185	31.475	31.815
3703	C	4	1	19.1814	39.5205	179.826	384.869	5538.97	6274.53	0.152102	2.18903	2.47973	0.186175	2.67939	3.03521	2.28	1.37	77	21.6	15	473	1.81	4.9	13.16	24.52	28.61	28.6	19.205	31.115	31.1
3703	C	5	1	20.88	39.8513		401.255	5269.91	6404.01	0.159905	2.10013	2.55208				2.42	1.23	66	7.66	18	549	0.45	4	12.78	24.24	28.26	27.95	18.995	30.365	31.58
3739	LP	1	1	12.3557	27.0149		569.331	7581.64	10150.1	0.153804	2.04817	2.74205				2.51	1.23	49	10.4	10	97	0.35	3	13.76	25.21	28.74	29.32	17.26	30.83	30.68
3739	LP	2	1	12.3557	28.6162	2.28291	517.525	7260.57	8820.4	0.148096	2.0777	2.52407	0.148773	2.08719	2.5356	2.6	0.39	44	11.3	20	125	0.43	4.1	12.72	23.95	27.61	28.23	16.96	29.25	28.35
3739	LP	3	1	12.2429	31.0329	23.2141	657.047	8068.93	11183.5	0.203901	2.50402	3.47057	0.209883	2.57749	3.5724	2.5	0.54	59	5.47	20	649	0.45	9.4	12.5	24.72	25.3	30.27	18.13	30.35	29.95
3745	C	1	2	12.4	27.9441	3.68213	606.804	8273.74	10026.8	0.169566	2.31202	2.80191	0.171	2.33157	2.8256	2.59	1.79	87	28.8	30	93.7	0.52	3.6	14.44	26.05	28.43	28.97	17.915	30.1	29.69
3745	C	2	2	12.4	28.1412	3.04995	616.798	8172.18	10513.9	0.173575	2.29975	2.95873	0.174783	2.31576	2.97932	2.53	1.45	108	28.1	30	111	0.43	3	13.42	25.64	28.21	28.8875	17.665	29.805	30.15
3745	C	3	2	20.59	26.4835	13.433	612.215	8117.09	10199.7	0.162136	2.14969	2.70124	0.164927	2.1867	2.74774	2.78	1.24	103	29.5	29	179	0.43	4.6	13.223	22.981	27.0517	28.9124	17.575	29.44	29.855
3745	C	4	2	24.7329	24.0757	8.30077	584.817	7526.97	10432	0.140799	1.81217	2.51157	0.142335	1.83194	2.53897	2.82	1.21	61	15.8	38	378	0.35	4	12.9871	23.1655	27.0104	28.9173	17.665	29.64	30.95
3762	LP	1	1	12.4	35.7119		587.116	7849.85	10076.6	0.20967	2.80333	3.59853				2.43	1.38	41	5.5	26	66.6	0.35	2.9	13.73	24.15	28.24	29.59	16.895	30.78	29.825
3762	LP	2	1	12.1786	32.2302	15.3757	570.98	7720.75	10118.2	0.184028	2.48842	3.26113	0.18804	2.54266	3.33222	2.59	0.75	43	9.08	24	51.4	0.41	3.8	13.93	25.36	28.18	29.62	16.93	30.965	30.075
3762	LP	3	1	15.1214	33.4925	88.78	513.951	7019.89	9514.1	0.172135	2.35113	3.18651	0.189739	2.59158	3.51239	2.57	0.21	76	6.32	20	1052	0.6	10.7	13.71	24.98	27.56	29.59	17.345	30.85	30.405
3762	LP	4	1	14.5	31.7316	43.3548	500.589	7233.21	8708.48	0.158845	2.29521	2.76334	0.166574	2.40689	2.89779	2.55	0.62	54	10.1	16	195	0.48	5.9	13.46	23.19	26.99	29.32	16.845	30.065	29.48
3762	LP	5	1	20.01	31.1854	13.3332	553.304	7280.14	9546.5	0.17255	2.27034	2.97711	0.175457	2.30858	3.02726	2.58	1.42	58	7.37	26	325	0.45	4	14.04	23.59	28.3	30.18	17.88	31.32	30.69
3858	LP	1	1	12.3557	35.9903		529.328	7571.77	9811.9	0.190507	2.7251	3.53134				2.37	1.58	42	12.7	42	96.8	0.46	3.6	13.55	23.7	29.21	28.96	16.265	30.98	29.99
3858	LP	2	1	10.54	30.0329	7.16533	575.423	7668.71	10466.9	0.172816	2.30313	3.14353	0.174773	2.32921	3.17912	2.59	1.44	45	12.1	30	126	0.45	3.9	13.27	23.24	27.88	28.03	16.525	29.705	29.355
3858	LP	3	1	11.1629	41.8587		476.691	6062.75	8823.02	0.199537	2.53779	3.6932				2.43	0.76	80	8.25	22	826	1.9	9.5	13.86	23.96	26.69	30.74	18.615	32.27	32.48
3858	LP	4	1	10.8129	37.5697	175.682	421.017	5862.89	6855.03	0.158175	2.20267	2.57542	0.19283	2.68526	3.13967	2.49	0.52	96	20.7	29	458	1.27	4.1	13.81	24.22	27.84	29.16	18.17	30.7	30.485
3858	LP	5	1	16.8614	41.0377	62.4687	380.094	4734.03	6311.07	0.155982	1.94274	2.58992	0.16691	2.07885	2.77137	2.31	2.02	76	16	35	369	1.11	4.2	13.96	23.97	28.5	29.8	17.65	31.55	31.155
4138	C	1	2	12.4	26.7442	5.38729	578.231	7662.48	10110.4	0.154643	2.04927	2.70396	0.155986	2.06706	2.72743	2.58	1.3	48	7.46	25	111	0.63	3.8	13.33	25.15	29	29.78	18.425	30.39	30.59
4138	C	2	2	12.4	28.5485	2.50344	567.343	7230.48	10203.9	0.161968	2.0642	2.91306	0.162842	2.07533	2.92878	2.53	1.06	50	5.42	18	131	0.53	3	13.42	24.82	28.52	29.0865	17.605	29.945	30.15
4138	C	3	2	12.5171	29.5935	64.1265	580.156	6837.58	9823.99	0.171688	2.02348	2.90726	0.184052	2.16919	3.11662	2.44	1.3	83	5.53	21	1045	1.54	10.2	13.1073	23.3056	26.039	29.3747	18.17	30.465	31.255
4138	C	4	2	19.2643	38.9855	174.195	364.601	4714.73	6742.89	0.142141	1.83806	2.62875	0.172767	2.23409	3.19514	2.81	1.24	84	22.8	31	609	6.01	16.6	13.0191	22.8358	26.4165	29.0635	17.895	29.205	31.395
4305	LP	1	1	12.4	33.1534	4.15931	595.754	7000.04	9666.68	0.197513	2.32075	3.20483	0.199516	2.3443	3.23735	2.49	1.6	47	7.28	20	164	0.37	3.3	13.53	25	29.16	29.49	16.485	31.24	29.265
4305	LP	2	1	11.9571	25.0938	3.91419	521.244	6915.22	8342.24	0.1308	1.73529	2.09339	0.132087	1.75237	2.11399	2.58	1.13	51	11.3	17	108	0.23	4.7	13.88	24.34	28.67	29.44	16.56	30.32	29.29
4305	LP	3	1	13.7957	33.007	103.5	448.221	6170.07	8562.24	0.147944	2.03656	2.82614	0.165727	2.28135	3.16584	2.59	0.35	84	9	16	1370	0.82	19.5	14.14	24.37	28.21	30.16	17.745	31.4	30.865
4305	LP	4	1	16.2814	28.7821	53.4167	502.801	6467.54	8578.8	0.144717	1.86149	2.46916	0.153536	1.97494	2.61964	2.66	0.39	65	11.6	18	137	0.48	4.6	14.12	23.98	28.26	29.75	17.35	30.075	30.22
4305	LP	5	1	21.4186	32.4348	42.4666	571.769	7204.29	9740.1	0.185452	2.33669	3.15918	0.194652	2.45262	3.3159	2.57	1.47	70	9.97	26	283	0.44	3.2	14	23.76	28.9	30.19	17.865	31.015	30.63
4371	LP	1	2	12.4	25.8197	2.17311	507.799	7434.31	9680.2	0.131112	1.91951	2.4994	0.131921	1.93135	2.51481	2.59	1.9	57	6.54	20	59.1	0.5	3.4	13.94	24.63	28.89	28.94	17.78	30.99	29.205
4371	LP	2	2	12.3557	28.1756	3.91604	486.17	6880.16	9592.54	0.136981	1.93852	2.70275	0.138635	1.96194	2.73539	2.52	0.99	59	7.18	17	91.5	0.57	3.7	13.61	25.18	29.03	29.65	18.96	31.55	29.625
4371	LP	3	2	9.16714	26.088	53.4175	662.983	8676.29	9951.77	0.172959	2.26347	2.59622	0.183303	2.39883	2.75148	2.2	0.49	113	7.59	15	825	1.12	32.3	13.0878	25.8568	24.9354	28.9116	22.79	31.555	32.285
4371	LP	4	2	10.1086	31.2439	79.4748	436.5	6477.51	8026.68	0.136379	2.02382	2.50784	0.148661	2.20608	2.7337	2.85	0.46	91	12.4	29	551	0.81	6.4	12.5248	23.0027	27.0358	28.17	17.765	31.005	31.14
5019	C	1	2	12.4	26.0622	2.86362	602.997	7742.39	10446	0.157154	2.01784	2.72245	0.158318	2.03278	2.7426	2.49	1.51	51	5.62	15	103	0.69	2.7	12.97	25.58	28.53	29.31	18.085	29.915	29.15
5019	C	2	2	12.4	27.3017	3.87296	590.84	7719.91	10843.6	0.161309	2.10766	2.96049	0.162637	2.12501	2.98485	2.44	1.56	71	9.36	15	76.8	0.98	3.1	16.5776	28.2677	32.3778	32.56	21.715	33.72	33.735
5019	C	3	2	14.3871	28.3097	41.806	562.906	7491.61	10545.1	0.159357	2.12085	2.98528	0.166879	2.22097	3.1262	2.74	1.67	85	7.87	14	359	0.7	3.8	15.82	25.6158	28.1829	33.2391	20.67	35.55	31.895
5019	C	4	2	20.01	26.4487	18.1204	566.708	7066.63	10209.9	0.149887	1.86903	2.70039	0.153135	1.90954	2.75891	2.67	1.43	70	10.6	15	420	0.32	4	13.1324	23.1055	27.5478	28.78	17.71	29.645	31.205
5035	LP	1	2	12.4	27.1808	45.8929	597.408	7536.56	10760.1	0.16238	2.0485	2.92467	0.171076	2.1582	3.0813	2.55	1.56	70	15.1	27	101	0.63	3.4	12.61	22.78	26.82	28.31	16.985	30.37	28.845
5035	LP	2	2	12.4	26.2048	2.49465	580.089	7703.1	10245	0.152011	2.01858	2.68469	0.152984	2.0315	2.70187	2.48	0.92	63	7.6	17	123	0.78	4	13.141	22.6813	27.1982	28.86	17.715	31.12	29.745
5035	LP	3	2	14.9014	26.3956	39.64	646.066	8452.48	10692.5	0.170533	2.23109	2.82236	0.178482	2.33508	2.95391	2.39	0.41	72	6.03	18	565	0.87	10.5	14.54	23.5969	25.5757	31.1714	19.975	33.575	30.685
5035	LP	4	2	12.8429	41.3425	228.659	349.596	4564.65	5711.57	0.144532	1.88714	2.3613	0.188198	2.45729	3.07471	2.57	0.45	89	47.2	33	763	2.11	14	13.1952	23.2482	26.3128	28.12	17.285	30.02	29.65
5041	C	1	1	12.4	30.8791		630.503	7365.68	10329.4	0.194694	2.27446	3.18962				2.43	1.37	39	13.7	27	66.3	0.35	2.5	14.07	25.29	29.12	30.29	17.61	31.36	31.18
5041	C	2	1	12.4	36.4141	6.05005	618.584	7797.13	10799.7	0.225252	2.83926	3.9326	0.228256	2.87712	3.98504	2.49	1.25	51	10.7	20	52.2	0.32	3.3	14.17	25.06	28.52	29.26	17.115	29.31	30.81
5041	C	3	1	12.8757	28.2627	17.9249	688.378	8269.84	12147.8	0.194554	2.33728	3.43329	0.198887	2.38933	3.50974	2.35	1.45	75	15.1	21	439	0.45	6.1	14	23.84	25.71	28.6	18.045	30.745	30.365
5041	C	4	1	22.5371	28.8983	26.1277	564.639	7325.05	10021.6	0.163171	2.11682	2.89608	0.168014	2.17964	2.98203	2.29	1.43	101	66.1	99	217	0.85	3.3	14.06	29.17	32.75	29.68	23.135	31.185	32.475
5041	C	5	1	23.2414	28.3333	12.3149	586.575	7169.55	9284.92	0.166196	2.03137	2.63073	0.169556	2.07244	2.68391	2.42	1.45	82	12	66	319	0.27	3.3	13.83	23.22	27.19	29.52	17.415	29.52	30.285
6226	C	1	2	12.4	27.7372	4.06924	587.595	7113.61	9790.97	0.162983	1.97312	2.71574	0.16434	1.98955	2.73836	2.47	1.55	60	16.3	23	101	0.56	3.2	12.76	24.35	27.66	29.26	17.145	28.835	30.32
6226	C	2	2	12.3557	27.0983	4.8716	604.888	7164.86	10530.1	0.163915	1.94156	2.85349	0.165586	1.96135	2.88259	2.45	1.35	59	9.34	18	98	0.54	3	13.2213	23.7665	28.4757	29.4983	17.74	30.505	30.885
6226	C	3	2	10.1086	28.2051	51.4718	583.698	7196.24	9669.54	0.164633	2.02971	2.72731	0.17421	2.14779	2.88597	2.41	1.27	220	9.71	15	391	0.57	4.4	15.3341	24.6471	27.3413	32.9221	21.105	35.125	32.525
6226	C	4	2	23.6557	28.0086	15.1245	574.988	7172.27	10697.4	0.161046	2.00885	2.99619	0.163994	2.04562	3.05103	2.89	1.27	69	9.04	19	343	0.49	4	13.5697	23.1745	26.9719	29.16	17.93	29.8	31.225
6264	LP	1	2	12.4	26.1682	2.95362	558.525	7611.52	10063.4	0.146156	1.9918	2.63342	0.14726	2.00684	2.65331	2.52	1.8	51	11.4	26	117	0.37	3.2	13.32	24.08	27.43	29.26	19.2	32.635	29.945
6264	LP	2	2	12.2229	27.4177	2.62076	576.591	8275.64	10484.7	0.158088	2.26899	2.87465	0.159102	2.28355	2.89311	2.53	1.35	58	7.12	17	124	0.48	4.1	13.1668	23.2252	27.3438	28.8163	17.625	30.185	29.81
6264	LP	3	2	12.9671	24.5158	14.732	629.365	8083	10530	0.154294	1.98162	2.58152	0.157306	2.0203	2.63191	2.39	0.31	86	7.04	20	255	0.42	3.1	14.9329	24.5657	27.1502	31.5513	20.96	32.325	30.81
6264	LP	4	2	15.9086	26.1913	16.2098	563.122	7313.25	10409.6	0.147489	1.91544	2.7264	0.150334	1.95238	2.77899	2.96	0.29	68	8.11	17	270	0.88	7.2	13.5417	23.405	27.1302	28.91	17.855	29.065	29.965
6751	C	1	1	12.4	35.4753		597.068	7725.1	9913.33	0.211812	2.7405	3.51678	0.211812	2.7405	3.51678	2.44	1.64	51	8.37	23	82.4	0.31	2.2	14.14	25.06	29.5	30.51	17.915	30.045	30.825
6751	C	2	1	12.3557	31.3382	5.57488	621.113	8479.11	11469.6	0.194646	2.6572	3.59437	0.196897	2.68793	3.63594	2.44	1.04	47	6.49	22	62.9	0.29	3.1	14.12	24.6	29.35	29.56	17.615	30.985	30.65
6751	C	3	1	18.27	31.84	67.5067	562.348	7367.78	9782.94	0.179052	2.3459	3.11489	0.192715	2.52492	3.35258	2.12	1.56	56	8.54	19	522	0.51	5.2	13.93	23.41	27.01	29.34	17.29	29.94	30.35
6751	C	4	1	22.1643	31.2857	29.3306	408.031	5396.07	6451.2	0.127655	1.6882	2.01831	0.132255	1.74903	2.09104	2.28	1.31	83	19.3	21	155	0.53	4.6	14.09	24.06	28.05	29.9	17.915	28.385	30.5
6751	C	5	1	24.1114	29.096	13.8502	599.648	7943.44	10851.2	0.174474	2.31123	3.15727	0.177966	2.35749	3.22046	2.42	1.1	80	11.8	35	158	0.33	3.7	13.56	23.4	28.89	30.41	17.625	29.05	30.325
6913	C	1	1	11.47	36.3636	6.79586	630.765	7782.79	10220.8	0.229369	2.83011	3.71664	0.232853	2.87309	3.77309	2.42	1.25	66	10.9	21	87.1	0.26	3.6	14.11	27.66	31.19	32.3	20.45	33.305	32.075
6913	C	2	1	12.09	29.5126	3.44989	587.812	7538.58	10719.5	0.173479	2.22483	3.16361	0.174632	2.23963	3.18465	2.47	1.29	57	9.13	22	82.2	0.27		13.37	23.96	28.3	29.33	18.41	30.71	29.96
6913	C	3	1	10.9557	34.3671	30.3285	712.636	8630.32	9980.08	0.244912	2.96599	3.42986	0.253403	3.06882	3.54878	2.43	1.1	140	7.04	29	330	0.34	2.9	13.04	27.73	29.31	29.1	21.195	31.49	30.745
6913	C	4	1	19.9271	30.7848	34.0668	560.784	7455.61	9668.64	0.172636	2.29519	2.97647	0.17921	2.38259	3.08981	2.35	1.27	96	10.5	20	150	0.48	5.5	12.94	23.34	26.95	29.14	18.3	29.955	29.66
6913	C	5	1	23.2	32.9714	3.24582	640.032	8483.6	10990.9	0.211028	2.79716	3.62384	0.212277	2.81372	3.64529	2.47	1.12	94	11.3	27	214	0.38	4.4	13.01	29.02	35.05	28.49		32.425	31.43
7150	C	1	1	12.3114	35.1969		584.708	7483.84	9980.03	0.205799	2.63408	3.51266				2.46	1.19	43	7.24	18	123	0.47	3.5	13.89	25.24	29.16	29.53	17.465	31.26	30.18
7150	C	2	1	12.4	31.4368	5.58954	548.57	7697.34	10327.9	0.172453	2.4198	3.24676	0.174487	2.44834	3.28506	2.59	1.47	49	8.83	23	73	0.49	4.2	13.92	25.69	29.19	30.01	17.52	30.53	30.695
7150	C	3	1	12.0757	29.6825	26.4882	687.968	8354.19	12237.5	0.204206	2.47973	3.6324	0.21044	2.55543	3.74329	2.28	1.97	54	4.1	25	917	1.82	10.5	14.25	24.41	26.22	28.87	17.52	31.27	30.845
7150	C	4	1	19.2229	31.8655	83.2922	454.292	6106	8130.65	0.144763	1.94571	2.59087	0.158687	2.13286	2.84009	2.47	1.3	59	11.9	23	355	1.09	4	13.81	23.59	27.34	29.8	17.21	30.305	31.28
7150	C	5	1	21.9571	31.6781	21.029	524.893	7142.42	9212.5	0.166276	2.26258	2.91834	0.170426	2.31905	2.99118	2.48	1.17	60	8.27	25	691	1.17	5.3	13.88	25.02	28.07	29.66	18.47	31.065	30.785
8183	LP	1	1	12.4	29.4561		632.271	7747.04	10361.3	0.186243	2.28198	3.05204				2.47	1.8	55	9.16	13	53.9	0.47	3.7	13.68	24.8	28.91	29.67	16.555	29.685	30.565
8183	LP	2	1	12.4	31.5775		590.331	7971.9	9881.29	0.186412	2.51733	3.12027				2.6	0.79	50	8.94	15	184	0.35	4.6	14.08	24.88	28.34	29.57	16.76	29.385	29.935
8183	LP	3	1	14.3757	39.9539	82.8679	485.969	6030.54	8677.47	0.194164	2.40944	3.46699	0.212325	2.6348	3.79127	2.54	0.44	71	8.51	13	643	0.64	12	13.77	23.54	26.93	29.02	16.225	29.805	29.885
8183	LP	4	1	12.8429	33.0227	119.931	479.279	6977.38	8073.03	0.158271	2.30412	2.66594	0.180542	2.62834	3.04106	2.63	0.54	62	10.5	18	240	0.46	2.8	15.84	26.87	29.59	31.74	20.185	33.87	32.44
8183	LP	5	1	18.5186	33.4274	46.4514	523.67	6844.98	8190.02	0.175049	2.2881	2.73771	0.184051	2.40577	2.8785	2.42	1.77	106	20.1	27	237	0.65	4	13.99	24.05	28.21	29.23	17.445	29.25	28.82
8341	C	1	1	12.4	29.2508		656.749	8371.75	11612.3	0.192104	2.4488	3.3967				2.5	1.56	78	19.9	27	92.3	0.54	3.1	14.06	25.29	29.56	29.61	17.27	30.15	30.9
8341	C	2	1	12.4	28.6691	7.12563	581.516	8013.45	10912.4	0.166716	2.29739	3.1285	0.169286	2.33281	3.17674	2.51	1.55	92	16.5	29	107	0.59	4.9	13.99	24.49	29.63	29.15	16.985	29.73	29.89
8341	C	3	1	16.1986	29.4326	83.2829	594.895	7462.64	10584.8	0.175093	2.19645	3.11539	0.191867	2.40687	3.41384	2.36	1.33	95	15.6	30	779	0.93	6	13.77	23.16	26.7	29.02	16.57	30.09	30.76
8341	C	4	1	19.3471	33.8851	35.97	569.992	7571.19	9578.77	0.193142	2.56551	3.24578	0.200899	2.66854	3.37613	2.39	1.17	89	15.2	22	182	0.83	4.6	13.72	23.5	28.1	29.25	17.385	29.475	30.535
8341	C	5	1	19.4714	30.3681	14.5251	624.057	8147.64	11557.5	0.189514	2.47428	3.50979	0.193161	2.5219	3.57733	2.46	1.39	69	12.5	27	527	0.75	4.8	13.45	23.55	27.62	29.45	16.99	30.36	30.935
8430	C	1	2	11.9571	27.5862	4.28593	600.816	7688.6	10260.6	0.165742	2.12099	2.83051	0.167749	2.14667	2.86478	2.53	1.53	63	12.5	20	73.3	0.53	3	12.76	24.09	27.96	27.9	18.845	30.53	29.6
8430	C	2	2	11.1157	26.3362	3.01944	634.933	7841.31	11099.7	0.167217	2.0651	2.92323	0.168474	2.08062	2.94519	2.48	1.52	70	10.1	17	103	0.4	2.8	15.7717	23.2647	28.0367	28.7263	18.065	30.16	30.435
8430	C	3	2	14.4586	29.7758	41.0221	541.493	7280.7	8971.25	0.161234	2.16789	2.67126	0.168581	2.26668	2.79299	2.32	1.5	110	31.3	14	316	0.94	3.8	12.8799	22.4617	26.7596	28.2217	17.215	29.725	29.11
8430	C	4	2	21.0043	28.9712	21.8489	579.424	7102.72	10242.4	0.167866	2.05774	2.96734	0.172118	2.10986	3.0425	2.87	1.51	74	14.7	20	263	0.47	4.1	13.4149	23.1703	27.9042	29.07	18.58	29.865	30.97
9761	LP	1	2	12.4	27.7143		555.08	7739.11	9611.05	0.153836	2.14484	2.66363				2.5	1.65	66	14.3	22	61	0.61	2.9	14.63	25.34	28.39	31.81	21.315	33.94	30.16
9761	LP	2	2	12.4	24.6795	23.3275	590.865	8245.07	10593.5	0.145823	2.03484	2.61443	0.14977	2.08993	2.68521	2.6	1.04	66	9.19	17	82	0.68	3.3	13.0044	23.1502	27.3161	28.5754	17.42	28.985	29.275
9761	LP	3	2	13.9529	25.5776	21.248	691.057	8485.02	10456.1	0.176756	2.17027	2.67441	0.181657	2.23044	2.74856	2.57	0.28	75	10.8	21	413	0.63	5.2	16.6069	29.4449	27.5243	33.1667	23.97	35.405	32.18
9761	LP	4	2	13.9614	32.1676	79.4474	448.918	6259.09	8417.97	0.144406	2.0134	2.70786	0.157387	2.19439	2.95128	2.92	0.26	61	8.58	20	244	0.64	5.5	13.25	22.6449	26.953	28.95	17.365	30.245	31.405

## Sheet: Data in-vitro medium
Time	Group	LDH	Urea	Glucose balance
6	LPi	0.420352		0.605
6	LPi	1.27347	70.1031	1.03
6	LPi	0.972038	243.299	1.005
6	LPi	1.95157	103.82	0.77
6	LPi	1.14146	69.3754	1.03
6	LPi	1.1304	92.1771	1.15
6	IPi	1.10471		0.96
6	IPI	0.829619		1.06
6	IPi	0.933562		0.93
6	IPI	1.81414		0.905
6	IPi	0.964467		0.75
6	IPI	1.35602		0.92
6	HPI	0.470314		1.045
6	HPI	1.18415		0.93
6	HPI	0.747133		1.08
6	HPI	0.575133		1.16
6	HPI	0.583486		0.85
6	HPI	0.889638		1.055
6	OG	0.388629	94.6028	2.265
6	OG	0.665143	121.043	2.19
6	OG	0.43961	43.9054	2.245
6	OG	0.673657	87.5682	2.21
6	OG	0.410295	81.9891	2.49333
6	OG	0.380638	78.3505	2.065
6	HG	0.661495	61.6131	-0.16
6	HG	0.670381	39.054	-0.65
6	HG	0.520324	22.3166	-0.605
6	HG	1.23049		-1
6	HG	1.0717	17.9503	-0.8
6	HG	1.1155	53.6082	-0.66
48	LPi	0.77279	208.611	1.235
48	LPi	0.74076	179.988	1.1
48	LPi	1.2384	183.626	1.215
48	LPi	0.47223	171.361	0.785
48	LPi	0.51143	174.675	0.885
48	LPi	0.32367	127.811	0.945
48	IPi	0.23565		1.395
48	IPI	0.46621		0.325
48	IPi	0.35182		0.575
48	IPI	0.59539		0.455
48	IPi	0.26907		0.79
48	IPI	0.31825		2.125
48	HPI	0.32515		1.09
48	HPI	0.46864		0.68
48	HPI	0.43831		0.945
48	HPI	0.37969		0.64
48	HPI	0.4337		0.215
48	HPI	0.37828		0.545
48	OG	0.36892	227.047	1.015
48	OG	0.28194	171.498	1.065
48	OG	0.36665	155.246	1.13
48	OG	0.27803	199.053	1.025
48	OG	0.3512	214.675	1.115
48	OG	0.30951	216.095	1.295
48	HG	1.30702	267.071	0.88
48	HG	1.07518	249.121	0.795
48	HG	1.04228	232.383	0.87
48	HG	0.90331	259.645	0.64
48	HG	0.70705	236.923	1.16
48	HG	0.96107	227.929	0.73
72	LPi	0.22042	278.957	0.38
72	LPi	0.29776	245.482	0.53
72	LPi	0.23686	242.329	0.57
72	LPi	0.30273	214.438	0.545
72	LPi	0.26964	163.55	0.6
72	LPi	0.20821	248.284	0.6
72	IPi	0.3037		0.455
72	IPI	0.24619		0.435
72	IPi	0.25007		0.42
72	IPI	0.35911		0.38
72	IPi	0.32408		0.43
72	IPI	0.33171		0.415
72	HPI	0.25086		0.38
72	HPI	0.13474		0.425
72	HPI	0.16926		0.435
72	HPI	0.17682		0.31
72	HPI	0.19141		0.355
72	HPI	0.26611		0.335
72	OG	0.16277	245.482	0.6
72	OG	0.21647	233.111	0.715
72	OG	0.19661	222.68	0.605
72	OG	0.20116	263.432	0.655
72	OG	0.13619	224.142	0.585
72	OG	0.12588	227.692	0.63
72	HG	0.34694	349.303	0.555
72	HG	0.54365	352.699	0.685
72	HG	0.54684	288.417	0.605
72	HG	0.81004	328.757	0.475
72	HG	0.61776	307.929	0.65
72	HG	0.37828	280.947	0.665
96	LPi	0.25918	349.06	0.77
96	LPi	0.18295	312.432	0.215
96	LPi	0.20762	309.521	0.175
96	LPi	0.18068	234.083	0.773333
96	LPi	0.21301	387.929	0.77
96	LPi	0.24655	357.16	-0.015
96	IPi	0.24369		0.66
96	IPI	0.18728		-0.095
96	IPi	0.23928		0.45
96	IPI	0.13801		0.346667
96	IPi	0.16121		0.47
96	IPI	0.19838		0.385
96	HPI	0.21362		0.64
96	HPI	0.15175		0.156667
96	HPI	0.27551		0.055
96	HPI	0.29113		0.27
96	HPI	0.24496		0.395
96	HPI	0.27241		0.49
96	OG	0.16244	417.708	0.5
96	OG	0.15235	383.505	0.435
96	OG	0.23127	415.767	0.675
96	OG	0.22753	420.118	0.43
96	OG	0.24432	489.704	0.77
96	OG	0.1897		0.525
96	HG	0.32962	491.207	0.425
96	HG	0.35012	423.287	0.535
96	HG	0.31058	391.995	0.04
96	HG	0.29601	384.142	0.12
96	HG	0.38898	395.976	0.853333
96	HG	0.44314	383.432	0.52
120	LPi	0.25418	349.06	0.77
120	LPi	0.2402	312.432	0.215
120	LPi	0.25386	309.521	0.175
120	LPi	0.28932	234.083	0.773333
120	LPi	0.22922	387.929	0.77
120	LPi	0.23002	357.16	-0.015
120	IPi	0.25862		0.66
120	IPI	0.27009		-0.095
120	IPi	0.25568		0.45
120	IPI	0.2937		0.346667
120	IPi	0.27711		0.47
120	IPI	0.26671		0.385
120	HPI	0.23526		0.64
120	HPI	0.24228		0.156667
120	HPI	0.23351		0.055
120	HPI	0.24367		0.27
120	HPI	0.35199		0.395
120	HPI	0.26144		0.49
120	OG	0.18316	417.708	0.5
120	OG	0.15941	383.505	0.435
120	OG	0.1725	415.767	0.675
120	OG	0.16486	420.118	0.43
120	OG	0.17004	489.704	0.77
120	OG	0.17464		0.525
120	HG	0.31512	491.207	0.425
120	HG	0.33626	423.287	0.535
120	HG	0.3267	391.995	0.04
120	HG	0.31424	384.142	0.12
120	HG	0.31676	395.976	0.853333
120	HG	0.32857	383.432	0.52
144	LPi	0.23644	618.799	0.7
144	LPi	0.22545	467.677	0.34
144	LPi	0.24382	465.494	0.805
144	LPi	0.26323	551.953	0.57
144	LPi	0.25078	526.864	0.825
144	LPi	0.22163	512.426	0.62
144	IPi	0.26107		0.52
144	IPI	0.2547		0.285
144	IPi	0.25588		0
144	IPI	0.3254		0.36
144	IPi	0.25312		0.55
144	IPI	0.28689		0.125
144	HPI	0.24151		0.66
144	HPI	0.25341		0.72
144	HPI	0.26135		0.8
144	HPI	0.25609		0.575
144	HPI	0.24557		0.1
144	HPI	0.23045		0.095
144	OG	0.1596	642.329	0.575
144	OG	0.17653	555.003	0.55
144	OG	0.19822	829.594	0.69
144	OG	0.16238	600	0.416667
144	OG	0.1851	633.846	0.385
144	OG	0.16207	572.308	0.385
144	HG	0.31111	836.386	0.505
144	HG	0.30452	956.458	0.63
144	HG	0.31003	836.143	0.515
144	HG	0.36358	573.018	0.275
144	HG	0.3384	555.503	0.465
144	HG	0.31457	601.183	0.675

## Sheet: Data in-vitro-mRNA
Group	Time	HNF4a	PC	cPEPCK	PKL	NFkBla	PFKL	Albumin
LPI	6	0.980156	0.18186	0.0525658	0.0778066	1.17402	2.10527	0.0996345
LPi	6	1.10227	0.169204	0.044636	0.0730785	1.10001	1.54573	0.0770359
LPi	6	1.37257	0.254851	0.0501118	0.130732	0.973344	1.19079	0.0850297
LPI	6	0.943146	0.147807	0.0330719	0.112826	0.930423	1.23178	0.0523932
LPi	6	0.742822	0.113263	0.0347544	0.0961862	0.8074	1.15468	0.0478524
IPi	6	1.07971	0.148713	0.0408701	0.0842839	1.03753	1.40488	0.0555945
IPi	6	0.962848	0.114943	0.0340019	0.0818251	1.16574	1.56577	0.052219
IPi	6	1.18145	0.186514	0.0424717	0.119473	0.838927	0.89403	0.0476304
IPi	6	1.08576	0.160152	0.045575	0.0844271	0.786466	0.935253	0.0356054
IPi	6	0.827744	0.108012	0.0391815	0.0943294	0.673051	1.0284	0.0812615
IPi	6	0.901576	0.114453	0.0309542	0.0827302	0.644192	0.9843	0.0841264
HPi	6	0.804768	0.115294	0.0559938	0.0712388	0.980609	1.41501	0.0655911
HPI	6	0.893765	0.1246	0.0574549	0.0897204	0.955462	1.80164	0.098508
HPi	6	0.993505	0.149514	0.0600418	0.09493	0.906277	1.14669	0.0467749
HPI	6	1.69259	0.334659	0.118452	0.0849355	1.06288	1.28319	0.0749285
HPi	6	0.748745	0.119816	0.0578071	0.0806194	0.716601	0.930707	0.0832458
HPI	6	0.8907	0.132197	0.0396958	0.0871817	0.664319	0.932538	0.0676353
OG	6	1.07649	0.168592	0.0470275	0.0703276	0.912592	1.14463	0.0382887
OG	6	1.04912	0.155611	0.0505794	0.0712838	0.960878	1.35022	0.0686995
OG	6	0.744658	0.123145	0.0336016	0.0959708	0.710199	0.819283	0.0516043
OG	6	1.52363	0.281114	0.067062	0.0897213	0.817301	1.01524	0.0369592
OG	6	0.942324	0.128009	0.0434237	0.0973286	0.599603	0.942433	0.124603
OG	6	0.838459	0.113102	0.0353722	0.0982115	0.720712	1.04808	0.0953328
HG	6	0.921777	0.121016	0.0357176	0.0930803	1.11441	1.47076	0.0522748
HG	6	0.82979	0.0870852	0.0234561	0.0873066	1.07882	1.33254	0.0633076
HG	6	0.992399	0.140494	0.0274088	0.10823	0.648156	1.00631	0.040044
HG	6	1.14049	0.167189	0.0370862	0.125306	0.817276	0.830527	0.0523915
HG	6	0.789398	0.102293	0.0301527	0.116268	0.688886	1.06005	0.073784
LPI	72	1.16231	0.530037	0.0409085	0.21646	1.70598	0.90001	0.133786
LPi	72	1.037	0.432536	0.0336277	0.229621	2.02957	0.911285	0.183037
LPi	72	1.08282	0.524934	0.042079	0.151738	1.79681	0.839195	0.126691
LPI	72	1.26443	0.524407	0.0421505	0.189945	2.32325	0.860511	0.176881
LPi	72	1.38234	0.647588	0.035713	0.211314	1.62845	0.693962	0.182413
IPi	72	1.59154	0.591797	0.0456863	0.211825	1.81701	0.853369	0.178044
IPi	72	1.26036	0.515457	0.0533035	0.202524	2.09898	0.769822	0.135437
IPi	72	1.097	0.445793	0.0486521	0.200776	2.41326	1.00771	0.0822296
IPi	72	1.34903	0.481794	0.0646141	0.274525	1.91324	0.89646	0.162228
IPi	72	1.41898	0.455062	0.0379814	0.231521	1.47747	0.578955	0.160197
IPi	72	1.60144	0.616226	0.0492496	0.207327	1.9593	0.755031	0.174357
HPi	72	2.17017	1.11114	0.0994924	0.240297	1.9762	0.954954	0.178451
HPI	72	1.06262	0.446386	0.0312848	0.195669	2.05643	0.933478	0.144954
HPi	72	1.20166	0.458849	0.0444651	0.233326	1.89993	0.935139	0.106155
HPI	72	1.51897	0.486667	0.0306762	0.175021	1.81995	0.836837	0.105209
HPi	72	1.39712	0.508647	0.0348461	0.212641	1.86025	0.844616	0.0903386
HPI	72	1.57951	0.785445	0.0415358	0.282772	1.82171	0.790571	0.187099
OG	72	3.39394	1.55933	0.105162	0.190475	2.31746	1.07962	0.150097
OG	72	1.08363	0.4744	0.0381744	0.205572	1.61338	0.793599	0.0672328
OG	72	1.12364	0.395401	0.0382758	0.230443	1.81538	0.786145	0.169415
OG	72	1.28299	0.451164	0.0482086	0.265967	1.72391	0.907121	0.102119
OG	72	1.37737	0.403583	0.0473213	0.276842	1.59487	0.797715	0.109639
OG	72	1.28382	0.45204	0.039186	0.199593	1.41891	0.669114	0.136993
HG	72	2.17153	0.901096	0.0788619	0.150725	1.30405	0.727674	0.0997813
HG	72	1.25429	0.527215	0.0268778	0.189436	1.59473	0.738307	0.112316
HG	72	1.11163	0.436641	0.0258255	0.211995	1.7789	0.842116	0.147791
HG	72	1.49137	0.539834	0.0366274	0.263908	1.4444	0.877297	0.122284
HG	72	1.30673	0.415107	0.0311122	0.291711	1.51262	0.807614	0.11741
MG	72	0.951709	0.284409	0.0259115	0.162584	1.55597	0.620754	0.125128
MG	72	1.67009	0.741119	0.0397627	0.170463	1.87328	0.673937	0.171147

## Sheet: Legend
Legend in-vitro data
Column	Content
COW ID	Identification no. of each of 18 study cows
Treatment	LP= Low phosphorus treatment
	C= control treatment
Time	T1 (end of acclimation)
	T2 (after two weeks P-deprivation)
	T3 (within one week of calving)
	T4 (end of P dperivation=
	T5 (end of repletion -only replicate 1)
Replicate	1
	2
DMI	Mean dry matter intake of the 7 days before the corresponding time point
Liver-DM (%)	Liver dry matter content as percent of wet weight
liver TAG (mg/g)	Liver triacyl glycerol content (in mg/g wet weight)
Mg-DM (mg/kg)	Magnesium in liver tissue dry matter in mg/kg DM
K-DM (mg/kg)	Potassium in liver tissue dry matter in mg/kg DM
P-DM (mg/kg)	Phosphorus in liver tissue dry matter in mg/kg DM
Mg-WW (mg/kg)	Magnesium in liver tissue wet weight (WW) in mg/kg WW
K-WW (mg/kg)	Potassium in liver tissue wet weight (WW) in mg/kg WW
P-WW (mg/kg)	Phosphorus in liver tissuewet weight (WW) in mg/kg WW
Mg-TF (mg/kg)	Magnesium in TAG-free liver tissue wet weight (TF) in g/kg TF
K-TF (mg/kg)	Potassium in TAG-free liver tissue wet weight (TF) in g/kg TF
P-TF (mg/kg)	Phosphorus in TAG-free liver tissuewet weight (TF) in g/kg TF
Ca-Plasma (mmol(L)	Plasma Calcium concentration (in mmol/L)
Pi-Plasma (mmol/L)	Plasma inorganic phosphorus concentration (in mmol/L)
AST (IU/L)	Plasma activity of aspartate aminotransferase (in IU/L)
GLDH (IU/L)	Plasma glutamate dehydrogenase activity (in IU/L)
GGT (IU/L)	Plasma gammaglutamyl transferase (in IU/L)
NEFA (mmol/L)	Plasma concentration of non-esterified fatty acids (in mmol/L)
BHBA (mmol/L)	Plasma concentration of betahydroxybutyric acid (in mmol/L)
TBIL (µmol/L)	Plasma total bilirubin concentration (in µmol/L)
S18	Reference mRNA
cPEPCK	relative abundance of cytosolic phosphoenol carboykinase mRNA
PC	relative abundance of pyruvate carboxylase mRNA
PFKL	relative abundance of liver phosphofructokinase mRNA
Albumin	relative abundance of enzyme related mRNA
ACC	relative abundance of Acetyl CoA carboxylase mRNA
SREBF1	relative abundance of sterol regulatory element binding factor 1 mRNA
Legend in-vitro mRNA data
Column
Group	LPI (0.9 mmol/L Pi, 5 mmol/L glucose)
	IPi (1.8 mmol/L Pi, 5 mmol/L glucose)
	HPi (2.7 mmol/L Pi, 5 mmol/L glucose)
	OG (0.9 mmol/L Pi, 0 mmol/L glucose)
	HG (0.9 mmol/L Pi, 10 mmol/L glucose)
Time	6 (6h of incubation)
	72 (72 h of incubation)
HNF4a	relative abundance of hepatocyte nuclear factor 4α
PC	relative abundance of pyruvate carboxylase mRNA
cPEPCK	relative abundance of cytosolic phosphoenolpyruvate carboxykinase
PKL	relative abundance of liver phosphofructokinase
NFkBla	relative abundance of the nuclear factor kappaBlα mRNA
PFKL	relative abundance of liver phosphofructokinase
Albumin	relative abundance of an enzyme related to the protein metabolism
Legend in-vitro medium data
Time	6 (6h of incubation)
	48 (48h of incubation)
	72 (72h of incubation)
	96 (96 h of incubation)
	120 (120 h of incubation)
	144 (144 h of incubation)
Group	LPI (0.9 mmol/L Pi, 5 mmol/L glucose)
	IPi (1.8 mmol/L Pi, 5 mmol/L glucose)
	HPi (2.7 mmol/L Pi, 5 mmol/L glucose)
	OG (0.9 mmol/L Pi, 0 mmol/L glucose)
	HG (0.9 mmol/L Pi, 10 mmol/L glucose)
LDH	LDH activity in medium (U/L)
Urea	Urea concentration im medium (mmol/L)
Glucose balance	Glucose balance in mmol/L
